# Supplementary material for: A nested leucine rich repeat (LRR) domain: The precursor of LRRs is a ten or eleven residue motif
Source: BMC Microbiol. 2010 Sep 9;10:235. doi: 10.1186/1471-2180-10-235 (PMC2946307; doi:10.1186/1471-2180-10-235)
Supplement: Additional file 1 — Table 1: IRREKO@LRR proteins. Database; Protein accession number or identification number in EMBL or NCBI. Consensus; The consensus sequences of complete IRREKO@LRRs with 21 residues are shown. Bold uppercase letters indicate more than 60%, normal uppercase letters indicate more than 50% and less than 60%, and normal lowercase letters indicate less than more than 30% and less than 50%. "L" in the consensus sequence denotes Leu, Val, or Ile. "x" denotes any residues. Length; The length of complete amino acid sequences of proteins. LRR repeat; The repeat number of LRR domain. Number is the repeat number of complete IRREKO@LRRs with 21 residues. The numeral in the parenthesis is total repeat number of LRRs. 1st LRR; The LRR class of the first repeat of LRR domain. SIGNAL; The Occurrence (○) and no-occurrence (-) of signal peptide sequence. LRRNT; The pattern of cysteine clusters of the N-terminal side of LRR domain. [file 1471-2180-10-235-S1.XLS]

## Sheet: Table 1
Table 1. IRREKO@LRR proteins
Database; Protein accession number or identification number in EMBL or NCBI.
Consensus; The consensus sequences of complete IRREKO@LRRs with 21 residues are shown. Bold uppercase letters indicate
more than 60%, normal uppercase letters indicate more than 50% and less than 60%, and normal lowercase
letters indicate less than more than 30% and less than 50%. “L” in the consensus sequence denotes Leu, Val, or Ile.
“x” denotes any residues
Length; The length of complete amino acid sequences of proteins.
LRR repeat; The repeat number of LRR domain. Numeral is the repeat number of complete IRREKO@LRRs with 21 residues.
Nemerical in parenthesis is tolal repeat number of LRRs.
Ist LRR; The LRR class of the first repeat of LRR domain.
SIGNAL; The Occurrence (○) and no-occurrence (-) of signal peptide sequence.
LRRNT; The pattern of cysteine clusters of the N-terminal side of LRR domain.
Database	Protein Name	Consensus	Species	Length	LRR repeat	1st LRR	SIGNAL	LRRNT	Comments
E. coli YDDK homologs ( 2 species)
YDDK_ECOLI	YDDK	LTxLxLnxNQL xxLdAxNxxx	Escherichia coli	318	6(13)		¾
		s l
B1XE62_ECODH	ECDH10B_1602	LTxLxLnxNQL xxLdAxNxxx	Escherichia coli (strain DH10B)	318	6(13)		¾
		s l
Q83R94_SHIFL	SF1757, S_1888	LTxLxLnxNQL xxLdAxNxxx	Shigella flexneri	329	6(13)		¾
		s l
Q0T447_SHIFL	SFV_1753	LTxLxLnxNQL xxLdAxNxxx	Shigella flexneri 5 str. 8401	329	6(13)		¾
		s l
B1IRY7_ECOLC	EcolC_2186	LTxLxLnxNQL xxLdAxNxxx	Escherichia coli (strain ATCC 8739)	431	6(13)		¾
		s l
A7ZLR3_ECO24	EcE24377A_1651	LTxLxLnxNQL xxLdAxNxxx	Escherichia coli O139:H28 (strain E24377A)	443	6(13)		¾
		s l
A2UD33_ECOLI	EcolBDRAFT_2525	LTxLxLnxNQL xxLdAxNxxx	Escherichia coli B	443	6(13)		¾
		s l
A8A027_ECOHS	EcHS_A1554	LTxLxLnxNQL xxLdAxNxxx	Escherichia coli O9:H4 (strain HS)	443	6(13)		¾
		s l
YP_002292834	ECSE_1559	LTxLxLnxNQL xxLdAxNxxx	Escherichia coli SE11	443	6(13)		¾
		s l
YP_002386910	ECIAI1_1474	LTxLxLnxNQL xxLdAxNxxx	Escherichia coli IAI1	443	6(13)		¾
		s l
E. coli ECUMN_1703 family (3 species)
B1LFE6_ECOSM	EcSMS35_1703	LxxLnLxxNxL xxLdlxnxxs	Escherichia coli SMS-3-5	419	8(11)	Bacterial	¾
YP_002412462	ECUMN_1724	LxxLnLxxNxL xxLdlxnxxs	Escherichia coli UMN026	421	8(11)	Bacterial	¾
YP_002407730	ECIAI39_1733	LxxLnLxxNxL xxLdlxnxxs	Escherichia coli IAI39	421	8(11)	Bacterial	¾
Q32FX0_SHIDS	SDY_1664	LxxLnLxxNxL xxLdlxnxxs	Shigella dysenteriae serotype 1	340	8(11)	Bacterial	¾
Q3Z1L5_SHISS	SSON_1653	LxnLnLdnNkL xxLDLxnxxs	Shigella sonnei (strain Ss046)	387	9(15)	Bacterial	¾
		k
E. coli ECUMN_1723 family (1 species)
YP_002412461	ECUMN_1723	LtTxLsLsHNQL txLDlxxxxx	Escherichia coli UMN026	431	5(11)	Bacterial	¾
		n a
Q8X9Y4_ECO57	ECs2073, Z2242	LtTxLsLsHNQL txLDlxxxxx	Escherichia coli O157:H7	419	5(11)	Bacterial	¾
		n a
YP_001743758	EcSMS35_1704	LtTxLsLsHNQL txLDlxxxxx	Escherichia coli SMS-3-5	418	5(11)	Bacterial	¾
		n a
YP_002407729	ECIAI39_1732	LtTxLsLsHNQL txLDlxxxxx	Escherichia coli IAI39	418	5(11)	Bacterial	¾
		n a
E. coli ECS 2075 family (3 species)
Q8X4Z5_ECO57	ECs2075, Z2240	LxNLNLxNNNLxxLDFxxxxS	Escherichia coli O157:H7	167	4(5)	Bacterial	¾
		N
Q83KV1_SHIFL	SF1756	LxNLNLxxNxL xxLDLxxxxx	Shigella flexneri	161	3(4.5)	Bacterial	¾
B3WXZ7_SHIDY	Sd1012_2081	ITxIxLxNNxL xxIDIxxxxx	Shigella dysenteriae 1012	163	2(4.5)	Bacterial	¾
		F M F A
Q0T448_SHIF8	SFV_1752	LxNIxLxxNxL xxLxLxxxxx	Shigella flexneri serotype 5b (strain 8401)	159	2(3.5)	Bacterial	¾
		F
Vibrio 12 LRR proteins (7 species)
A7N5M8_VIBHB	VIBHAR_04856	LSYLTLxxxxL xxLdISNxxK	Vibrio harveyi (ATCC BAA-1116)	164	5(7)		¾
Q1ZX95_9VIBR	VAS14_09189	LxxLNLSxNHL TxLDLKxNKx	Vibrio angustum S14	173	4(5)	SDS22-like	○	C16C
		P
A7N5M7_VIBHB	VIBHAR_04855	LTxLxLxxNxL TxLDLxxLxx	Vibrio harveyi (strain ATCC BAA-1116/BB120)	191	3(6)	SDS22-like	○	C20C
Q1ZU73_9VIBR	VAS14_14509	LkxLxLtxNxL TtLDLSxNPk	Vibrio angustum S14	277	9(10)	SDS22-like	○	C16C
A6ANM7_VIBHA	A1Q_3393	LtxLsLtxNqL sxLDLSxNpk	Vibrio harveyi HY01	278	9(10)	SDS22-like	○	C16C
Q482I4_COLP3	CPS_2313	LtxLsLsxNqL SsLDLSxNpk	Colwellia psychrerythraea (strain 34H )	450	11(13)	SDS22-like	○	C16C
		e
A7N498_VIBHB	VIBHAR_05537	LkxLsLxxNqL TxLDLskNpk	Vibrio harveyi (strain ATCC BAA-1116)	479	11(12)	SDS22-like	○	C16C
		e
A6AP36_VIBHA	A1Q_2593	LkxLxLxnNxL txLDLsxNpk	Vibrio harveyi HY01	587	11(12)	SDS22-like	○	C16C
A8T075_9VIBR	AND4_07074	LkxLxLxnNxL txLDLsxNpk	Vibrio campbellii AND4	587	11(12)	SDS22-like	○	C16C
Q8D3K7_VIBVU	VV2_1682	LxxLxLxnNxL txLDLSxxPx	Vibrio vulnificus	816	18(21)	SDS22-like	○	C20C	Chitinase, putative
		a
Q47XC6_COLP3	CPS_3882	LtxLxLsnNxL TxLDLsxQxl	Colwellia psychrerythraea (strain 34H )	816	27(29)	SDS22-like	○	C20C	One island region
Q7MF19_VIBVY	VVA0501	LxxLxaxnNxL txLxLsxlpx	Vibrio vulnificus (strain YJ016)	827	18(21)	SDS22-like	○	C20C
		v
Shewanella LRR proteins (5 species)
A0J6K8_9GAMM	SwooDRAFT_0647	LxxLxLxxNQL TxLDLSxNSK	Shewanella woodyi ATCC 51908	277	9(10)	SDS22-like	○	C16C	Cell wall surface anchor family protein precursor
		p
B1KQS2_SHEWM	Swoo_3410	LxxLxLxxNQL TxLDLSxNSK	Shewanella woodyi (strain ATCC 51908)	277	9(10)	SDS22-like	○	C16C
		p
B0TT85_SHEHH	Shal_3481	LtxLxLtgNqL TqLDLShNPk	Shewanella halifaxensis (strain HAW-EB4)	277	9(10)	SDS22-like	○	C16C
B0TRU4_SHEHH	Shal_3309	LxxLxLxnNxL TdLDLSxNPx	Shewanella halifaxensis (strain HAW-EB4)	580	11(12)	SDS22-like	○	C16C
B8CJD7_SHEPW	swp_1099	LxxLnLxxNxL xdLDLSxnxx	Shewanella piezotolerans WP3	392	11(12)	SDS22-like	○	C16C	Cell wall surface anchor family protein
A8FZG2_9GAMM	Ssed_3631	LkxLnLsxNxL TxLDLsxnpx	Shewanella sediminis HAW-EB3	586	11(12)	SDS22-like	○	C16C
A8H7L6_SHEPA	Spea_3237	LxxLxLxxNQL TxLDLShnPk	Shewanella pealeana (strain ATCC 700345)	581	11(12)	SDS22-like	○	C16C
A0X2S7_9GAMM	SpeaDRAFT_4026	LxxLxLxxNQL TxLDLShnPk	Shewanella pealeana (ATCC 700345)	581	11(12)	SDS22-like	○	C16C
A6PK42_9GAMM	SsedDRAFT_0164	LksLxLsgNqL TxLDLSxnPk	Shewanella sediminis HAW-EB3	491(F)	10(10)		?
		n
Photobacterium LRR proteins (2 species)
Q2C856_9GAMM	SKA34_06710	LQxLNLSxNHL TxLDLxxNxx	Photobacterium sp. SKA34	173	4(5)	SDS22-like	○	C16C
Q1Z0C5_PHOPR	P3TCK_12069	LExLxLxNNQL tdLDISxNL	Photobacterium profundum 3TCK	255	6(7)	SDS22-like	○	C16C
		k a
Q2C1U6_9GAMM	SKA34_09358	LkxLwLtxNqL TtLDLShNPk	Photobacterium sp. SKA34	277	9(10)	SDS22-like	○	C16C
		q
Q6LKB3_PHOPR	PBPRB0394	LexLxLxnNqL xxLDIsxNpl	Photobacterium profundum	234	7(8)	SDS22-like	○	C16C
Bifidobacterium LRR proteins (1 species)
B2ECB6_BIFAN	BIFLAC_05879	LxxLDLSxNKL TSIDLSxNxK	Bifidobacterium animalis subsp. lactis HN019	186	4(4)		○
B8DT28_BIFA0	BLA_0865	LxxLDLSxNKL TSIDLSxNxK	Bifidobacterium animalis subsp. lactis AD011	185	4(4)		○
Unidentified eubacterium proteins
A6ERQ6_9BACT	SCB49_09905	LxxLnLgnNxL txLDLSxlxn	Unidentified eubacterium SCB49	490	13(14)	SDS22-like	?
		d t
		g
A6EQJ4_9BACT	SCB49_05520	LxxLxCxxNQL TSLDLSaNTA	Unidentified eubacterium SCB49	1196	22(23)	SDS22-like	○		Two Island regions
Porphyromonas LRR proteins (2 specis)
ZP_04055620	PORUE0001_1723	LTxLdCsxNQL TSLnVSKNtA	Porphyromonas uenonis 60-3	336	11(11)		○		Cell wall surface anchor family protein
		d
B2RL85_PORG3	PGN_1611	LtxLxCxnNxL TxLDLSANtx	Porphyromonas gingivalis ATCC 33277	485	11(11)		C73C	C73C
Q7MX64_PORGI	PG_0350	LtxLxCxnNxL TxLDLSANtx	Porphyromonas gingivalis	484	11(11)		C73C	C73C	Internalin-related protein
Treponema denticola LRR proteins ( 1 species)
Q73KI7_TREDE	TDE_2231	LexLwCsxNlL TeLNLtgLxs	Treponema denticola	273	8(9)		¾		Internalin-related protein
Q73L62_TREDE	TDE_2003	LQeLyCxdNrL TSLDVRGLTA	Treponema denticola ATCC 35405	424	12(13)		○		Internalin-related protein
Q73NP2_TREDE	TDE_1110	LKxLdCxxNkL kxLdLxxNke	Treponema denticola	439	8(11)		?		Lipoprotein, putative
		n
Q73R85_TREDE	TDE_0206	LxxLsCxxNxL xxLDLSnNxx	Treponema denticola	618	20(20)		○		Surface antigen, putative
Q73Q51_TREDE	TDE_0593	LqeLdCsdNxL TSLdVqgLtA	Treponema denticola	631	22(23)		○	C30C	Internalin-related protein
		k n
Listeria lmo0331homologs (2 species)
A4DB47_LISMO	LMHG_01212	LexLxCxnNQL TnLDVSkNxA	Listeria monocytogenes FSL N1-017	618	11(13)	SDS22-like	○
		q
Q8YA34_LISMO	lmo0331	LexLxCxnNQL TnLDVSkNxA	Listeria monocytogenes	633	11(13)	SDS22-like	○
		q
Q4EM69_LISMO	LMOh7858_0367	LexLxCxnNQL TnLDVSkNxA	Listeria monocytogenes str. 4b H7858	618	11(13)	SDS22-like	○		Cell wall surface anchor family protein
		q
A4DZF9_LISMO	LMSG_01598	LexLxCxnNQL TnLDVSkNxA	Listeria monocytogenes HPB2262	618	11(13)	SDS22-like	○
		q
Q723X8_LISMF	LMOf2365_0347	LexLxCxnNQL TnLDVSkNxA	Listeria monocytogenes serotype 4b (strain F2365)	618	11(13)	SDS22-like	○
		q
YP_002351256	LMHCC_2304	LexLxCxnNQL TnLDVSkNxA	Listeria monocytogenes HCC23	633	11(13)	SDS22-like	○		Cell wall surface anchor family protein
		q
A4DIR1_LISMO	LMIG_02844	LexLxCxnNQL TnLDVSkNxA	Listeria monocytogenes FSL N3-165	641	11(13)	SDS22-like	○
		q
YP_002757063	Lm4b_00348	LexLxCxnNQL TnLDVSkNxA	Listeria monocytogenes Clip81459	618	11(13)	SDS22-like	○		Internalin
		q
Q92EV4_LISIN	lin0354	LexLxCxnNQL TnLDVSkNxA	Listeria innocua	605	11(12)	SDS22-like	○
		q
Listeria internalin-J homologs ( 1 sapecies)
INLJ_LISMF	Internalin-J	LTyLdCxxNkL TeLDLsqNtk	Listeria monocytogenes serotype 4b (strain F2365)	916	12(15)	SDS22-like	○		12-residues HCS (2)
		q
INLJ_LISMO	lmo2821	LTyLdCxxNkL TeLDLsqNtk	Listeria monocytogenes	851	12(15)	SDS22-like	○		Internalin-J precursor
		q
Q4ET83_LISMO	LMOf6854_2939	LTyLdCxxNkL TeLDLsqNtk	Listeria monocytogenes str. 1/2a F6854	851	12(15)	SDS22-like	○		Cell wall surface anchor family protein
		q
A4DQM6_LISMO	LMIG_00238	LTyLdCxxNkL TeLDLsqNtk	Listeria monocytogenes FSL N3-165	851	12(15)	SDS22-like	○
		q
A4DY07_LISMO	LMMG_01668	LTyLdCxxNkL TeLDLsqNtk	Listeria monocytogenes F6900	859	12(15)	SDS22-like	○
		q
ZP_02688980	LmonFSL_17769	LTyLdCxxNkL TeLDLsqNtk	Listeria monocytogenes FSL J2-071	871	12(15)	SDS22-like	○
		q
	LMOG_00974	LTyLdCxxNkL TeLDLsqNtk	Listeria monocytogenes J0161	851	12(15)	SDS22-like	○
		q
Q4EH53_LISMO	LMOh7858_3085	LTyLdCxxNkL TeLDLsqNtk	Listeria monocytogenes str. 4b H7858	916	12(15)	SDS22-like	○		Cell wall surface anchor family protein
		q
A3GC14_LISMO	LMRG_01877	LTyLdCxxNkL TeLDLsqNtk	Listeria monocytogenes 10403S	851	12(15)	SDS22-like	○
		q
A4DI29_LISMO	LMHG_00525	LTyLdCxxNkL TeLDLsqNtk	Listeria monocytogenes FSL N1-017	887	12(15)	SDS22-like	¾
		q
A4E691_LISMO	LMSG_00243	LTyLdCxxNkL TeLDLsqNtk	Listeria monocytogenes HPB2262	887	12(15)	SDS22-like	¾
		q
Listeria other LRR proteins (1 species)
Q4ENU0_LISMO	LMOf6854_0363	LEELTCENNxL xxLDVSKNLA	Listeria monocytogenes str. 1/2a F6854	197	3(4)	SDS22-like	○		Cell wall surface anchor family protein
Q4EM71_LISMO	LMOh7858_0369	LSxVxLdxnnI eeLnInnlPK	Listeria monocytogenes str. 4b H7858	993	5(18)	SDS22-like	○		SDS22-like, Cell wall surface anchor family protein
		r ca v qqq
Q4ENT9_LISMO	LMOf6854_0364	LsxLQLDSNVL EELVINNQPK	Listeria monocytogenes str. 1/2a F6854	1099	6(26)	SDS22-like	○		Internalin protein lin1204
		s d R d Q s
Q723X6_LISMF	LMOf2365_0349	LSAVDIRSNNL KNINVQDQPK	Listeria monocytogenes serotype 4b (strain F2365)	1047	1(18)	SDS22-like	○		Super motif, Cell wall surface anchor family protein
Q720I5_LISMF	LMOf2365_1254	LxxLNLxxNxL xxLxxxxxxx	Listeria monocytogenes serotype 4b (strain F2365)	1082	2(14)	SDS22-like	○		Cell wall surface anchor family protein
Immunoreactive 47 kDa antigen PG97 homologs (2 species)
Q9XBW2_PORGI	PG_1374	LxxLWCxsNxL TxLDLSxNPx	Porphyromonas gingivalis W83	428	8(9)		○
B2RJ26_PORG3	PGN_0852	LxxLWCxsNxL TxLDLSxNPx	Porphyromonas gingivalis ATCC 33277	428	8(9)		○
Q4ENU1_LISMO	LMOf6854_0362	LxnLxCdnNQL TNLDVSQNxa	Listeria monocytogenes str. 4b H7858	442	7(8)		¾
Alistipes LRR proteins (1 species)
ZP_02425185	ALIPUT_01328	LxxLxCxxNxL TtLDLSxcxk	Alistipes putredinis DSM 17216	425	13(14)		¾
B0MVL0_9BACT	ALIPUT_01139	LxeLxCxxNxL ssLDLShNpx	Alistipes putredinis DSM 17216	628	11(13)		¾		Long loop
ZP_02424170	ALIPUT_00285	LxxLDLSGNxL xxLDLxxxxx	Alistipes putredinis DSM 17216	214	4(5)	SDS22-like	○	C24C
ZP_02425324	ALIPUT_01468	LksLNLSnNkL SsLDLSnNtx	Alistipes putredinis DSM 17216	1099	6(17)		○		One island region
		s t
Bacteroides LRR proteins (5 species)
A7LZ75_BACOV	BACOVA_03150	LEELYCSYNQL TxLxLxxxSx	Bacteroides ovatus ATCC 8483	246	4(8)		¾		IxxIxIxxCAFxxIxxILxCCPS, 12-residue HCS (3)
A5ZJB9_9BACE	BACCAC_03004	LEELYCSYNQL TxLxLxxxxx	Bacteroides caccae ATCC 43185	373	4(8)		?		IxxIxIxxCAFxxIxxILxCCPS, 12-residue HCS (3)
ZP_03309135	BACFIN_03505	LEELYCSYNQL TxLxLxxxSx	Bacteroides finegoldii DSM 17565	252	4(8)		¾		IxxIxIxxCAFxxIxxILxCCPS, 12-residue HCS (3)
B6WGR5_9BACE	BACFIN_01693	LexLxCxgNxL xSLDLsxNkx	Bacteroides finegoldii DSM 17565	292	7(9)		¾
A6NUT4_9BACE	BACCAP_01968	LxsLnCsxNrL TSLDLTxntd	Bacteroides capillosus ATCC 29799	458	6(7)	SDS22-like	¾
Q8AB28	BT0284	LrxLNCsxNxL xxLDLSxNxx	Bacteroides thetaiotaomicron	483	8(12)		○		Super-motif, Putative peptidoglycan binding protein (LPXTG motif)
ZP_04548777	BSCG_05200	LEELYCSYNQL TxLxLxxxSx	Bacteroides sp. 2_2_4	375	4(9)				IxxIxIxxCAFxxIxxILxCCPS, 12-residue HCS (3)
Chloroherpeton LRR proteins (1 species)
B3QTE0_CHLT3	Ctha_0215	LxxLxCxxNxL xxLDLSxNxx	Chloroherpeton thalassium ATCC 35110	481	18(19)	SDS22-like	¾		Surface antigen, putative
B3QUE2_CHLT3	Ctha_1937	LexLYCYNNxL DsLNLSGAdx	Chloroherpeton thalassium ATCC 35110	864	6(9)	SDS22-like	○		One island region
		t d
Clostridium LRR proteins (3 species)
ZP_03126690	CdifQCD-2_010100017965	LExLYCSSNEL KxLDLSKNTK	Clostridium difficile QCD-23m63	255	4(5)	SDS22-like	○
		k
ZP_01803399	CdifQ_04001775	LesLdCsnNKL kSLDLSNNkk	Clostridium difficile QCD-32g58	256	6(6)		○
		k n k vn
ZP_02756363	CdifQCD-7_010100006836	LesLxCsnNKL ksLDLSNNkk	Clostridium difficile QCD-76w55	799	10(11)		○		Cell surface protein (putative penicillin-binding protein)
B6FIR7_9CLOT	CLONEX_00002	LxxLxCxsTxa xxLDaTxNxx	Clostridium nexile DSM 1787	703	8(9)		○
		S
B6G042_9CLOT	CLOHIR_01498	LxxLdCxsTsL xxLDLTKNPn	Clostridium hiranonis DSM 13275	1044	11(17)		○		One island region
		s
Coprococcus LRR proteins ( 1 species)
A8SQE7_9FIRM	COPEUT_00464	LxxLxCxxNxL RSALDLSNxK	Coprococcus eutactus ATCC 27759	90	2(2)
A8SZ67_9FIRM	COPEUT_03021	LTxLncSGnxL ksLDLSsNta	Coprococcus eutactus ATCC 27759	1410	10(14)		○		Bacterial Ig-like domain
		l t
Cytophaga LRR proteins ( 1 species)
Q11TY8_CYTH3	CHU_1860	LefLxCxnTqI TSLDLSxNxx	Cytophaga hutchinsonii strain ATCC 33406	318	6(9)	SDS22-like	○
		k a
Q11XR3_CYTH3	CHU_0515	LxxLnCssNqL TSLDVSKNTx	Cytophaga hutchinsonii strain ATCC 33406	401	11(13)	SDS22-like	○
		f i
Q11TZ4_CYTH3	CHU_1854	LxxLxLxnNsL SsIDLSxNxx	Cytophaga hutchinsonii strain ATCC 33406	1059	6(8)	SDS22-like	○
		T n
Flavobacterium LRR proteins (2 species)
Q1XL12_CYTJO	FjohDRAFT_1094	LexLdCsnNxI xsLDLSxNxl	Flavobacterium johnsoniae UW101	386	10(11)	SDS22-like	¾
		k a
A5FMA9_CYTJO	Fjoh_0631	LexLdCsnNxI xsLDLSxNxl	Flavobacterium johnsoniae UW101	386	10(11)	SDS22-like	¾
		k a
A8UMR3_9FLAO	FBALC1_09912	LetLlLSnNrL kSLDLSnNxn	Flavobacteriales bacterium ALC-1	869	6(9)	SDS22-like	¾		CHU large protein
		N
A5FKP6_CYTJO	Fjoh_1189	LtxLxCSnNQL TsLDLSNNta	Flavobacterium johnsoniae UW101	1679	21(27)	SDS22-like	¾		Super-motif, Island region (2), Regulator of chromosome condensation, RCC1
		K
Q1XUX5_CYTJO	FjohDRAFT_4747	LtxLxCSnNQL TsLDLSNNta	Flavobacterium johnsoniae UW101	1679	22(26)	SDS22-like	¾		Island region (2), Regulator of chromosome condensation, RCC1
		K
A5FKP5_CYTJO	Fjoh_1188	LtsLxCxxNxL TsLDLSnNtx	Flavobacterium johnsoniae UW101	1389	36(41)	SDS22-like	○		Super-motif, Four island regions
		n k
Q1XUX4_CYTJO	FjohDRAFT_4748	LtsLxCxxNxL TsLDLSnNtx	Flavobacterium johnsoniae UW101	1389	36(41)	SDS22-like	○		Super-motif, Four island regions
		n k
A4ARM1_9FLAO	FB2170_11006	LetLlLSnNrL kSLDLSnNxn	Flavobacteriales bacterium HTCC2170	305	6(9)	SDS22-like	○		LRR3 = SDS22-like
		N
Q26BE0_9BACT	BBFL7_01003	LxxLxxxxNNL TxLDLxxxTx	Flavobacteria bacterium BBFL7	704	2(6)	SDS22-like	○
Other species LRR proteins (16 species)
Q832H8_ENTFA	EF_2250	LxxLDCSyNqL TxLDLsQNtx	Enterococcus faecalis	747	5(7)	SDS22-like	¾
		t
A4CPA8_9FLAO	RB2501_02355	LxxLxLxyNqL esLdLSAnTx	Robiginitalea biformata HTCC2501	206	5(6)	SDS22-like	¾		Internalin-related protein
		a s
Q1NRV7_9DELT	MldDRAFT_4836	LTxLfCxxNQL SELDLTPVPG	Delta proteobacterium MLMS-1	440	11(12)		¾		Specific LRR
A1VSD4_POLNA	Pnap_3264	LTxLxCsnNQL xELDLSNVpg	Polaromonas naphthalenivorans (strain CJ2)	452	12(12)		¾
A9ECU4_9FLAO	KAOT1_04155	LexLxcxnNqL TsLdLsnNta	Kordia algicida OT-1	1257	34(39)	SDS22-like	○		Super-motif, Three island regions
B6EL73_ALISL	VSAL_I1488	LkxLxLxNNQL xxLDlSxxxx	Aliivibrio salmonicida LFI1238	473	7(8)	SDS22-like	○	C16C
		a f
A7B6A7_RUMGN	RUMGNA_03120	LexLxaxnNxL sxLdLtGlga	Ruminococcus gnavus ATCC 29149	679	9(13)	SDS22-like	○	C12C
		k c g
B0S329_FINM2	FMG_1351	LkeLxCxnNxL xnLDLSkNtk	Finegoldia magna ATCC 29328	810	16(17)	SDS22-like	○		Three putative cell wall binding repeats
		n
B0GAM2_9FIRM	DORFOR_03338	LkxLdCddTsL xxLDLtKNpx	Dorea formicigenerans ATCC 27755	703	9(11)	SDS22-like	○		Bacterial Ig-like domain
		s
A8S8K5_9FIRM	FAEPRAM212_00794	LxxLdCsxNqL TxLDLsxnxx	Faecalibacterium prausnitzii M21/2	846	16(18)		○	C42C	One island region
		n
ZP_03650734	Cbac1_010100006401	LtxLsCyNNqL TxLnLSxlTS	Clostridiales bacterium 1_7_47_FAA	1002	7(16)	SDS22-like	○		Iinternalin-related protein, Putative cell wall binding repeat, Island region
		y
A8SJX2_9FIRM	PEPMIC_00515	LxxLxxNxxxL xxLxxxxxxx	Peptostreptococcus micros ATCC 33270	560	2(8)		¾		Uncharacterised sugar-binding domain
A3UB45_9FLAO	CA2559_13363	LxxLxLxxxxL SSIDLSNNIN	Croceibacter atlanticus HTCC2559	416	4(8)		○		Cell wall surface anchor family protein
A4C2B2_9FLAO	PI23P_00875	LxxLxLggNnL xsLDLSxNxn	Polaribacter irgensii 23-P	609	5(9)	SDS22-like	?		LRR4 = longer length
		q
ZP_01253979	P700755_11165	FNDIFVNNTNL KEIYINNVSG	Psychroflexus torquis ATCC 700755	312	1(4)	SDS22-like	○
A2F3R9_TRIVA	TVAG_084780	LxxLNLxxNxL xxLxLxxxPS	Trichomonas vaginalis G3 (Eukaryota)	283	2(10)		¾		SDS22-like LRR plus "IRREKO" LRR
Q9YVJ1_MSEPV	MSV251	LkyLdCsNNxL xnLxiNnn	Melanoplus sanguinipes entomopoxvirus	329	9(11)				LRR repeat length of 19 residues
		d
